# Supplementary material for: Low-Dose rIL-15 Protects from Nephrotoxic Serum Nephritis via CD8+ T Cells
Source: Cells. 2022 Nov 18;11(22):3656. doi: 10.3390/cells11223656 (PMC9688325; doi:10.3390/cells11223656)
Supplement: Supplementary file 1 [file cells-11-03656-s001.zip]

Archive with 1 entries (1 files):
- cells-2005971-supplementary.pdf
